# Supplementary material for: Bio-Herbicidal Potential of Nanoemulsions with Peppermint Oil on Barnyard Grass and Maize
Source: Molecules. 2022 May 28;27(11):3480. doi: 10.3390/molecules27113480 (PMC9181968; doi:10.3390/molecules27113480)
Supplement: Supplementary file 1 [file molecules-27-03480-s001.zip]

Archive with 1 entries (1 files):
- molecules-1723903-supplementary.pdf
